# Supplementary material for: Regulation of Pyridine Nucleotide Metabolism During Tomato Fruit Development Through Transcript and Protein Profiling
Source: Front Plant Sci. 2019 Oct 11;10:1201. doi: 10.3389/fpls.2019.01201 (PMC6798084; doi:10.3389/fpls.2019.01201)
Supplement: Supplementary file 1 [file Table_1.xlsx]

## Sheet: Table S1
	Table S1. Statistical analysis of expression profiles for genes involved in NAD+ synthesis, consumption and transport.
	Solyc	Gene	p-value
	Synthesis
	Solyc11g005100	NADK2	0.00328991
	Solyc03g112060	QS	0.000233555
	Solyc01g056580	AO1	0.00506225
	Solyc12g014530	AO2	0.000359744
	Solyc05g008180	QPT	0.00164018
	Solyc06g060060	NADK1	0.00164721
	Solyc01g008560	NADK3	0.00670287
	Solyc08g082830	NADS	6.79853e-09
	Solyc02g093290	NaPT	0.00517595
	Solyc07g062150	NADK4	7.37777e-05
	Solyc07g065590	NaMNAT	0.000131039
	Solyc01g007920	NIC	0.00516124
	Solyc03g113780	NAD(P)HX-epimerase 1	3.61035e-06
	Solyc03g113770	NAD(P)HX-epimerase 2	7.52704e-06
	Solyc01g079860	NAD(P)HX-dehydratase	0.00931036
	Catabolism
	Solyc03g078780	NaGT1	1.82871e-07
	Solyc03g078810	NaGT2	9.74676e-05
	Solyc04g077090	PARP8	0.000567057
	Solyc05g005290	PARP11	0.000196697
	Solyc08g005270	PARP12	0.000125044
	Solyc11g067250	PARP16	0.000149262
	Solyc04g009430	SIRTUIN	0.00249705
	Solyc00g128870	NDX1	0.000464921
	Solyc05g016690	NDX2	1.53114e-05
	Solyc01g005390	NDX4	6.63399e-08
	Solyc01g079860	NMT 1	0.00404797
	Solyc03g113780	NaMe-esterase	2.57643e-06
	Solyc03g113770	NMT 2	1.95255e-06
	Solyc01g009470	PARP1	0.336994
	Solyc01g057360	PARP2	1
	Solyc01g057370	PARP4	1
	Solyc04g077100	PARP9	0.543312
	Solyc05g005280	PARP10	0.0221374
	Solyc08g074730	PARP13	1
	Solyc08g074740	PARP14	1
	Solyc08g076420	PARP15	0.011599
	Solyc04g077070	PARP17	1
	Solyc07g065550	SIR2	0.0570987
	Solyc03g043860	NADHPP	0.209501
	Solyc06g068900	NDX5	1
	Solyc08g079820	ADP-RIBOSE PP	1
	Solyc10g005950	NDX3	1
	Transport
	Solyc05g052640	PXN1	0.0081073
	Solyc09g075490	NDT1	0.00356945
	Solyc05g009020	NDT2	0.000249511
	Solyc04g005650	PXN2	0.000446955

## Sheet: Table S2
	Table S2. Statistical analysis of expression profiles for genes involved in NAD(P)-dependent functions.
		Gene	p-value	Protein name
	Significant features	Solyc01g005560.2	0.000240271	Isocitrate dehydrogenase
		Solyc01g005910.2	0.00256837	Acid phosphatase/vanadium-dependent haloperoxidase related
		Solyc01g006510.2	0.000966086	Sorbitol related enzyme
		Solyc01g006630.2	0.00209464	Oxidoreductase family protein
		Solyc01g008540.2	0.00058131	Cinnamoyl CoA reductase-like protein
		Solyc01g008550.2	6.45589e-08	Uncharacterized protein
		Solyc01g066700.2	0.00050173	Bifunctional polymyxin resistance protein ArnA
		Solyc01g067290.2	5.17502e-09	NAD-dependent epimerase/dehydratase
		Solyc01g067750.2	4.17076e-06	Dehydroquinate dehydratase/shikimate:NADP oxidoreductase
		Solyc01g068080.2	5.38708e-11	Dihydroflavonol 4-reductase family
		Solyc01g091200.2	8.3094e-05	NAD dependent epimerase/dehydratase family protein expressed
		Solyc01g093990.2	9.33395e-08	Glyoxylate reductase/hydroxypyruvate reductase
		Solyc01g095980.2	2.10028e-05	Acid phosphatase/vanadium-dependent haloperoxidase related
		Solyc01g097340.2	1.76805e-06	NAD-dependent epimerase/dehydratase family protein-like protein
		Solyc01g102490.2	2.0919e-06	NADPH adrenodoxin oxidoreductase fprA (NADPH-ferredoxin reductase)
		Solyc01g102730.2	0.00309665	Cinnamoyl-CoA reductase family
		Solyc01g108660.2	3.67903e-05	N-acetyl-gamma-glutamyl-phosphate reductase
		Solyc01g112100.2	1.5804e-11	Dimethylaniline monooxygenase 5
		Solyc02g024050.2	0.000158585	Ferredoxin--NADP reductase
		Solyc02g062600.2	0.00110474	2,3,4,5-tetrahydropyridine-2,6-dicarboxylate N-acetyltransferase
		Solyc02g063490.2	5.44517e-10	Malate dehydrogenase
		Solyc02g067930.2	1.58523e-05	Glycerol-3-phosphate dehydrogenase
		Solyc02g072160.2	0.00878459	NADH ubiquinone oxidoreductase complex I intermediate-associated protein 30
		Solyc02g078940.2	1.23039e-08	Zinc-binding dehydrogenase superfamily (Quinone oxidoreductase NADPH dependent)
		Solyc02g079170.2	4.0478e-08	NADH dehydrogenase like protein
		Solyc02g081730.2	4.72403e-05	Sterol-4-alpha-carboxylate 3-dehydrogenase decarboxylating
		Solyc02g084640.2	2.42762e-05	Aldehyde dehydrogenase
		Solyc02g085350.2	1.30383e-05	Succinate dehydrogenase flavoprotein subunit
		Solyc02g086610.2	1.23721e-07	Isocitrate dehydrogenase-like protein
		Solyc02g086710.2	1.68533e-09	Monodehydroascorbate reductase (NADH)-like protein
		Solyc03g043750.2	1.69927e-06	FAD-dependent pyridine nucleotide-disulphide oxidoreductase
		Solyc03g097170.2	8.93314e-06	Cinnamoyl-CoA reductase-like protein
		Solyc03g112070.2	6.25797e-06	Phosphoglycerate dehydrogenase
		Solyc03g114150.2	4.11789e-08	Aldehyde dehydrogenase
		Solyc03g120680.2	2.37803e-05	Glyoxylate reductase
		Solyc03g121720.2	7.35526e-08	2-hydroxy-3-oxopropionate reductase
		Solyc03g123830.2	3.14568e-07	Phosphoglycerate dehydrogenase
		Solyc04g009030.2	0.00507267	Glyceraldehyde-3-phosphate dehydrogenase
		Solyc04g011400.2	0.000165335	UDP-glucose 4-epimerase
		Solyc04g016330.2	2.02432e-06	Glycerol-3-phosphate dehydrogenase
		Solyc04g024340.2	8.26244e-09	Acid phosphatase/vanadium-dependent haloperoxidase related
		Solyc04g072400.2	6.92054e-09	Endoribonuclease E-like protein
		Solyc04g082630.2	3.2236e-06	Glyceraldehyde-3-phosphate dehydrogenase B
		Solyc05g005700.2	2.92706e-08	Aldehyde dehydrogenase 1
		Solyc05g008450.2	4.0685e-07	Oxidoreductase FAD/NAD(P)-binding domain protein
		Solyc05g009860.1	9.65692e-08	Leucoanthocyanidin reductase 1
		Solyc05g010260.2	0.000246128	6-phosphogluconate dehydrogenase decarboxylating
		Solyc05g014700.2	1.2266e-05	Acid phosphatase/vanadium-dependent haloperoxidase related
		Solyc05g018520.2	0.000328324	NADH-cytochrome b5 reductase-like protein
		Solyc05g025680.1	5.27656e-05	Respiratory burst oxidase protein B
		Solyc05g025690.1	0.00044615	Respiratory burst oxidase-like protein E
		Solyc05g026310.2	0.000556694	Derlin-3
		Solyc05g026550.2	0.00978232	NAD(P)H-quinone oxidoreductase subunit L
		Solyc05g051010.2	9.42449e-06	Dihydroflavonol 4-reductase family
		Solyc05g051020.2	7.10509e-08	Dihydroflavonol 4-reductase family
		Solyc06g005710.2	0.00495716	cDNA clone 002-143-C11 full insert sequence
		Solyc06g034120.2	0.00261747	Alcohol dehydrogenase zinc-binding domain protein
		Solyc06g048920.2	0.000566998	Glycerol-3-phosphate dehydrogenase
		Solyc06g060060.2	0.00751528	NAD kinase
		Solyc06g074390.2	0.000250386	Fatty acyl coA reductase
		Solyc06g074670.2	2.88445e-08	Bifunctional polymyxin resistance arnA protei
		Solyc07g005390.2	1.5749e-06	Aldehyde dehydrogenase
		Solyc07g006220.1	4.27326e-06	UDP-D-glucuronate 4-epimerase 1
		Solyc07g007870.2	6.31309e-09	12-oxophytodienoate reductase 3
		Solyc07g017610.2	1.40071e-10	Saccharopine dehydrogenase (NAD(+) L-glutamate-forming)
		Solyc07g019670.2	4.0257e-10	Fatty acid oxidation complex subunit alpha
		Solyc07g054670.2	3.75612e-07	NADH dehydrogenase like protein
		Solyc07g062130.2	7.00984e-09	Dtdp-glucose 4 6-dehydratase
		Solyc07g063010.2	0.0011356	Fatty acid oxidation complex subunit alpha
		Solyc08g006510.2	8.03429e-05	NAD dependent epimerase/dehydratase family protein
		Solyc08g016080.2	0.00015748	NAD-dependent epimerase/dehydratase
		Solyc08g062190.2	0.00054424	Nitrilase 2
		Solyc08g063080.2	2.78271e-08	UDP-sulfoquinovose synthase
		Solyc08g066360.2	0.00161231	Malic enzyme
		Solyc08g068390.2	9.95247e-07	Fatty acid oxidation complex subunit alpha
		Solyc08g076450.2	9.25883e-07	3-beta hydroxysteroid dehydrogenase/isomerase family protein
		Solyc08g076790.2	5.82454e-06	Cinnamoyl-CoA reductase-like protein
		Solyc08g077920.2	1.82483e-05	Isocitrate dehydrogenase
		Solyc08g077930.2	3.66841e-05	Isocitrate dehydrogenase
		Solyc08g078460.2	4.22115e-05	Inositol 2-dehydrogenase like protein
		Solyc08g079020.2	0.000346223	Adenine phosphoribosyltransferase-like protein
		Solyc08g080140.2	9.77829e-12	dTDP-4-dehydrorhamnose reductase
		Solyc09g011240.2	5.60502e-10	Reductase 2
		Solyc09g064450.2	4.32113e-05	NADH dehydrogenase (Ubiquinone)
		Solyc09g065900.2	5.45277e-06	Glutathione reductase
		Solyc09g082990.2	0.000228416	UDP-glucuronate 4-epimerase 4
		Solyc09g075120.2	0.0023507	Bifunctional polymyxin resistance protein ArnA
		Solyc09g083150.2	0.00165115	NAD(P)H-quinone oxidoreductase subunit N
		Solyc09g091070.1	0.000152328	Malate dehydrogenase
		Solyc09g091840.2	7.42457e-08	Glutathione-disulfide reductase
		Solyc09g092330.1	1.38999e-06	NAD dependent epimerase/dehydratase family protein expressed
		Solyc09g092380.2	2.66108e-06	Adenosylhomocysteinase
		Solyc10g006900.2	0.000160252	Uncharacterized protein
		Solyc10g008630.2	2.6572e-07	NADH dehydrogenase like protein
		Solyc10g018140.1	7.77721e-07	Dihydroflavonol 4-reductase
		Solyc10g018260.1	0.00271639	UDP-D-glucuronate 4-epimerase 2
		Solyc10g049600.1	5.90362e-05	Progesterone 5-beta-reductase
		Solyc10g049890.1	2.29262e-06	Phosphoglycerate dehydrogenase
		Solyc10g074500.1	1.44031e-07	Uncharacterized protein
		Solyc10g078740.1	9.35945e-09	Enoyl reductase
		Solyc10g080080.1	0.00166262	Thioredoxin reductase
		Solyc10g085920.1	0.00150865	Bifunctional polymyxin resistance protein ArnA
		Solyc11g005060.1	4.6627e-06	Complex I intermediate-associated protein 30
		Solyc11g008870.1	0.0030546	Methylenetetrahydrofolate reductase
		Solyc11g010960.1	2.79962e-08	Alcohol dehydrogenase
		Solyc11g011470.1	0.000155825	NADH-ubiquinone oxidoreductase subunit
		Solyc11g011930.1	6.24131e-06	Isocitrate dehydrogenase
		Solyc11g020060.1	1.26865e-10	Glyoxylate reductase/hydroxypyruvate reductase
		Solyc11g032130.1	6.68951e-08	NADPH dehydrogenase 3
		Solyc11g066720.1	2.09587e-07	Bifunctional polymyxin resistance arnA protein
		Solyc11g072510.1	3.78358e-09	Cinnamoyl-CoA reductase
		Solyc12g005350.1	1.30004e-05	Dihydroflavonol-4-reductase
		Solyc12g007170.1	7.60631e-07	Fatty acid oxidation complex subunit alpha
		Solyc12g008430.1	1.37947e-08	Malic enzyme
		Solyc12g010950.1	2.34009e-06	Alcohol dehydrogenase zinc-containing
		Solyc12g013710.1	0.00146683	Uncharacterized protein
		Solyc12g014180.1	0.000101239	Malate dehydrogenase
		Solyc12g056800.1	2.45216e-08	Oxidoreductase family protein
		Solyc12g099440.1	6.3363e-09	Fatty acid oxidation complex subunit alpha
	No-significant features	Solyc00g013130.2	1	NADH-quinone oxidoreductase subunit N
		Solyc00g013140.1	1	NADH dehydrogenase subunit 5 (Fragment)
		Solyc00g013180.1	1	NADH-ubiquinone oxidoreductase chain 4
		Solyc00g014830.2	1	NADH-quinone oxidoreductase subunit D
		Solyc00g019950.1	1	NADH-quinone oxidoreductase subunit C
		Solyc00g021630.1	1	NADH-ubiquinone oxidoreductase chain 6 (Fragment)
		Solyc00g025290.1	1	Hypothetical protein (nad5 intron)
		Solyc00g026160.2	1	Ferric reductase oxidase
		Solyc00g094530.1	1	NADH-ubiquinone oxidoreductase chain 1
		Solyc00g118690.1	1	NADH-ubiquinone oxidoreductase chain 1
		Solyc00g125980.1	1	NADH-ubiquinone oxidoreductase chain 2
		Solyc00g125990.1	1	NADH-quinone oxidoreductase subunit
		Solyc00g126000.1	1	NADH-ubiquinone oxidoreductase chain 2
		Solyc00g231780.1	1	NAD(P)H-quinone oxidoreductase subunit I chloroplastic
		Solyc00g244290.1	1	NADH dehydrogenase subunit II (Fragment)
		Solyc01g006450.2	1	Enoyl reductase
		Solyc01g006630.2	0.0229406	Oxidoreductase family protein
		Solyc01g007290.1	1	NAD(P)H-quinone oxidoreductase subunit J
		Solyc01g007300.1	0.250151	NAD(P)H-quinone oxidoreductase subunit K chloroplastic
		Solyc01g007310.2	1	NAD(P)H-quinone oxidoreductase subunit 3
		Solyc01g007660.2	0.154297	NAD(P)H-quinone oxidoreductase subunit 2 chloroplastic
		Solyc01g008920.2	1	NAD dependent epimerase/dehydratase family protein expressed
		Solyc01g009420.2	1	Bifunctional polymyxin resistance arnA protein
		Solyc01g011410.1	1	NADH-quinone oxidoreductase subunit D
		Solyc01g011510.2	1	Aldehyde dehydrogenase
		Solyc01g012700.2	1	Aldehyde dehydrogenase
		Solyc01g012750.1	1	Aldehyde dehydrogenase family protein expressed
		Solyc01g012760.1	1	Aldehyde dehydrogenase
		Solyc01g013890.1	1	Aldehyde dehydrogenase
		Solyc01g013900.2	1	Aldehyde dehydrogenase
		Solyc01g022750.2	0.470236	NADH dehydrogenase
		Solyc01g035220.1	1	NAD(P)H-quinone oxidoreductase subunit 2 chloroplastic
		Solyc01g066620.2	1	Fatty acid oxidation complex subunit alpha
		Solyc01g088150.2	1	Glycerol-3-phosphate dehydrogenase-like protein
		Solyc01g088350.2	0.103391	NADH dehydrogenase
		Solyc01g091670.2	1	Progesterone 5-beta-reductase
		Solyc01g094070.2	1	Dihydroflavonol 4-reductase family
		Solyc01g094190.2	0.0284171	dTDP-4-dehydrorhamnose reductase
		Solyc01g094200.2	1	NAD-dependent malic enzyme 2
		Solyc01g094890.2	0.126027	Ferric reductase oxidase
		Solyc01g095040.2	0.247363	Glyoxylate/hydroxypyruvate reductase B
		Solyc01g096420.2	1	Predicted NADPH-dependent FMN reductase
		Solyc01g096430.2	0.0578771	Predicted NADPH-dependent FMN reductase
		Solyc01g099240.2	1	3-hydroxyisobutyrate dehydrogenase
		Solyc01g099620.2	1	Respiratory burst oxidase-like protein
		Solyc01g104200.2	1	Fatty acyl coA reductase
		Solyc01g106480.2	1	Glyoxisomal malate dehydrogenase
		Solyc01g109620.2	1	NADH dehydrogenase [ubiquinone] iron-sulfur protein 8
		Solyc01g110390.2	0.230124	NADH dehydrogenase
		Solyc01g110450.2	1	NADP dependent sorbitol 6-phosphate dehydrogenase (Fragment)
		Solyc01g111630.2	1	Glyoxylate/hydroxypyruvate reductase B
		Solyc01g112060.2	1	NmrA family protein
		Solyc02g062130.2	1	Ferredoxin--NADP reductase
		Solyc02g070760.2	1	NAD dependent epimerase/dehydratase family protein
		Solyc02g070770.2	1	NAD-dependent epimerase/dehydratase
		Solyc02g078900.2	0.0134497	NADH dehydrogenase
		Solyc02g080280.1	1	NAD(P)H-quinone oxidoreductase subunit 1
		Solyc02g082250.2	0.32493	Thioredoxin reductase
		Solyc02g082860.2	0.110486	Isocitrate dehydrogenase
		Solyc02g083810.2	1	Ferredoxin--NADP reductase
		Solyc02g085040.2	1	2,3,4,5-tetrahydropyridine-2,6-dicarboxylate N-acetyltransferase
		Solyc02g085540.1	1	NADH ubiquinone oxidoreductase kD subunit
		Solyc02g085820.2	0.0567883	NADPH-cytochrome P450 reductase
		Solyc02g086880.2	0.026365	Formate dehydrogenase, mitochondrial
		Solyc02g089770.2	0.0148614	Dihydroflavonol-4-reductase
		Solyc02g089890.2	1	NAD-dependent epimerase/dehydratase
		Solyc02g092270.2	1	NADH dehydrogenase
		Solyc02g094120.2	1	Uncharacterized protein
		Solyc03g007660.2	1	NADH dehydrogenase
		Solyc03g013600.1	1	NAD(P)H-quinone oxidoreductase subunit 6 chloroplastic
		Solyc03g019720.2	1	Carnitine operon protein caiE
		Solyc03g031470.2	0.0454118	Dihydroflavonol 4-reductase
		Solyc03g032000.2	1	Thioredoxin reductase
		Solyc03g044670.1	1	Phosphoglycerate dehydrogenase-like protein
		Solyc03g051960.2	1	Fatty acyl coA reductase
		Solyc03g083440.2	1	Glutamate synthase
		Solyc03g083550.1	1	UDP-D-glucuronate 4-epimerase 2
		Solyc03g095890.1	1	NAD(P)H-quinone oxidoreductase subunit 2 chloroplastic
		Solyc03g096940.2	0.734617	NADH ubiquinone oxidoreductase subunit
		Solyc03g097010.2	1	NADH dehydrogenase
		Solyc03g098460.2	1	Retinol dehydrogenase 12
		Solyc03g115990.1	0.163649	Malate dehydrogenase
		Solyc03g118640.2	1	D-tagatose-1,6-bisphosphate aldolase subunit gatY
		Solyc03g120670.2	1	D-isomer specific 2-hydroxyacid dehydrogenase NAD-binding
		Solyc03g120990.2	0.521785	Malic enzyme
		Solyc03g122010.1	1	NAD(P)H-quinone oxidoreductase subunit 2 chloroplastic
		Solyc04g005160.1	0.026061	6-phosphogluconate dehydrogenase decarboxylating
		Solyc04g008490.1	1	NADH dehydrogenase
		Solyc04g008780.2	1	Dihydroflavonol 4-reductase family
		Solyc04g014390.2	0.748552	Mitochondrial ribosomal protein L43
		Solyc04g015590.2	1	Dihydroflavonol 4-reductase
		Solyc04g039910.1	1	12-oxophytodienoate reductase 1
		Solyc04g039930.2	1	NADH flavin oxidoreductase/NADH oxidase
		Solyc04g057980.2	1	Uncharacterized protein
		Solyc04g072240.2	1	Oxidoreductase family protein
		Solyc04g076380.2	1	Cytochrome P450 NADPH-reductase
		Solyc04g077970.2	1	Adenine phosphoribosyltransferase-like
		Solyc04g080550.2	0.0801297	Phenylcoumaran benzylic ether reductase
		Solyc04g080570.2	1	2,3,4,5-tetrahydropyridine-2,6-dicarboxylate N-acetyltransferase
		Solyc04g082780.2	1	Cinnamoyl CoA reductase-like 1
		Solyc05g014470.2	1	Uncharacterized protein
		Solyc05g050120.2	1	Uncharacterized protein
		Solyc05g050990.1	1	UDP-D-glucuronate 4-epimerase 2
		Solyc05g053790.1	1	UDP-D-glucuronate 4-epimerase 4
		Solyc05g054590.2	1	Bifunctional polymyxin resistance protein ArnA
		Solyc05g055180.2	1	Pyridine nucleotide-disulphide oxidoreductase (NADH dehydrogenase)
		Solyc06g005450.1	1	NAD-specific glutamate dehydrogenase
		Solyc06g007160.2	1	NADH dehydrogenase
		Solyc06g036210.1	1	NAD(P)H-quinone oxidoreductase subunit K chloroplastic
		Solyc06g036350.2	1	NADH dehydrogenase
		Solyc06g050630.2	1	Prephenate dehydrogenase family protein
		Solyc06g060250.2	0.953048	Aldehyde dehydrogenase family protein expressed
		Solyc06g061280.2	1	Cinnamoyl-CoA reductase-like protein
		Solyc06g068680.2	0.299733	Respiratory burst oxidase-like protein
		Solyc06g071240.1	1	Glutamine-dependent NAD+ synthetase
		Solyc06g073260.2	1	NAD-dependent epimerase/dehydratase
		Solyc06g074410.2	1	Fatty acyl coA reductase
		Solyc06g075080.2	1	NADH pyrophosphatase
		Solyc06g075570.1	1	Respiratory burst oxidase protein A
		Solyc06g075810.2	1	NADH dehydrogenase
		Solyc07g006070.1	1	GDP-fucose synthetase NAD dependent epimerase/dehydratase
		Solyc07g019460.2	1	Cytochrome P450 NADPH-reductase
		Solyc07g026910.1	1	NAD(P)H-quinone oxidoreductase subunit 6 chloroplastic
		Solyc07g042460.1	1	Respiratory burst oxidase-like protein E
		Solyc07g054210.2	1	Uncharacterized protein
		Solyc07g062650.2	1	Malate dehydrogenase
		Solyc07g064640.2	0.0105521	NADH ubiquinone oxidoreductase family protein
		Solyc07g064850.2	0.0213319	UBA/THIF-type NAD/FAD binding protein
		Solyc07g065550.2	1	NAD-dependent deacetylase
		Solyc08g005120.2	1	Cinnamoyl-CoA reductase-like protein
		Solyc08g013860.2	1	NAD-dependent malic enzyme 2
		Solyc08g065550.1	1	NADH-quinone oxidoreductase subunit C
		Solyc08g066290.2	0.0498582	Malic enzyme
		Solyc08g069110.2	1	Dtdp-glucose 4 6-dehydratase
		Solyc08g074730.1	0.0279082	Novel protein similar to vertebrate ADP-ribosyltransferase (NAD+ poly (ADP-ribose) polymerase) (ADPRT)
		Solyc08g076780.1	0.0108409	Cinnamoyl-CoA reductase
		Solyc08g079440.1	0.0449497	UDP-D-glucuronate 4-epimerase 2
		Solyc08g080030.2	0.0723228	Glyoxylate reductase
		Solyc08g080240.2	1	NADH ubiquinone dehydrogenase
		Solyc08g081200.2	0.91998	Short-chain dehydrogenase/reductase family protein
		Solyc08g081530.2	0.0234034	Uncharacterized protein
		Solyc08g081690.2	1	Uncharacterized protein
		Solyc09g005470.2	1	NAD-dependent epimerase/dehydratase
		Solyc09g005530.2	1	NAD-dependent epimerase/dehydratase
		Solyc09g005540.1	1	NAD-dependent epimerase/dehydratase
		Solyc09g005810.2	1	UDP-glucuronic acid decarboxylase 1
		Solyc09g005940.2	1	Fatty acyl coA reductase
		Solyc09g009360.1	1	NADH-quinone oxidoreductase subunit D
		Solyc09g009390.2	1	Monodehydroascorbate reductase (NADH)-like protein
		Solyc09g009570.1	0.15683	Fatty acyl coA reductase
		Solyc09g009580.2	1	Fatty acyl coA reductase
		Solyc09g010930.2	0.0163444	NAD-dependent epimerase/dehydratase
		Solyc09g011870.1	0.295932	Prephenate dehydrogenase family protein
		Solyc09g018790.2	1	Succinic semialdehyde reductase
		Solyc09g050070.1	1	NAD(P)H-quinone oxidoreductase subunit 2 chloroplastic
		Solyc09g061460.1	1	NAD(P)H-quinone oxidoreductase subunit 2 chloroplastic
		Solyc09g065830.2	1	NADH ubiquinone oxidoreductase subunit
		Solyc09g075100.2	1	Catalytic/ oxidoreductase acting on NADH or NADPH
		Solyc09g082990.2	0.0663128	UDP-glucuronate 4-epimerase 4
		Solyc09g090140.2	1	Uncharacterized protein
		Solyc09g090700.1	0.117453	Succinate semialdehyde dehydrogenase
		Solyc09g091170.2	1	NADH dehydrogenase 1 alpha subcomplex subunit 13
		Solyc09g091970.2	1	NAD-binding domain 4 protein
		Solyc09g098320.1	1	NADH flavin oxidoreductase/NADH oxidas
		Solyc10g005510.2	1	Glyceraldehyde-3-phosphate dehydrogenase
		Solyc10g006140.2	1	Acid phosphatase/vanadium-dependent haloperoxidase related
		Solyc10g007480.2	1	Dtdp-glucose 4 6-dehydratase
		Solyc10g008140.2	1	Prohibitin 1-like protein
		Solyc10g009540.1	1	Anthocyanidin reductase
		Solyc10g044890.1	1	DMI1 protein (Fragment)
		Solyc10g049620.1	1	Progesterone 5-beta-reductase
		Solyc10g051110.1	1	NAD dependent epimerase/dehydratase family protein
		Solyc10g061990.1	1	NADH-ubiquinone oxidoreductase chain 4
		Solyc10g062020.1	1	NADH dehydrogenase subunit 5 (Fragment)
		Solyc10g080120.1	1	NADH dehydrogenase subunit 5 (Fragment)
		Solyc10g081440.1	1	NADH cytochrome b5 reductase
		Solyc11g005100.1	0.0167589	NAD kinase 1
		Solyc11g005880.1	1	NADH-ubiquinone oxidoreductase kD subuni
		Solyc11g006020.1	0.0835311	NAD(P)H-quinone oxidoreductase subunit O
		Solyc11g006540.1	1	FAD-dependent pyridine nucleotide-disulphide oxidoreductase
		Solyc11g007990.1	1	Chloroplast malate dehydrogenase
		Solyc11g011810.1	1	Oxidoreductase family protein
		Solyc11g011840.1	0.0109755	Oxidoreductase family protein
		Solyc11g013810.1	0.0930149	Nitrate reductase
		Solyc11g030720.1	0.18486	Alcohol dehydrogenase zinc-containing
		Solyc11g032220.1	1	NADPH dehydrogenase 1
		Solyc11g056370.1	1	NADH-quinone oxidoreductase subunit
		Solyc11g066150.1	1	Bifunctional polymyxin resistance protein ArnA
		Solyc11g067170.1	1	Fatty acyl coA reductase
		Solyc11g067180.1	1	Fatty acyl coA reductase
		Solyc11g067190.1	1	Fatty acyl coA reductase
		Solyc11g068540.1	1	N-carbamoylputrescine amidase
		Solyc11g070030.1	1	Uncharacterized protein
		Solyc11g071440.1	1	Pyridine nucleotide-disulfide oxidoreductase family protein
		Solyc11g071990.1	1	Nitric oxide reductase FlRd-NAD(+) reductase
		Solyc11g072800.1	1	NADPH oxidase
		Solyc12g010540.1	1	NAD dependent epimerase/dehydratase family protein expressed
		Solyc12g033020.1	1	NAD(P)H-quinone oxidoreductase subunit 2 chloroplastic
		Solyc12g036790.1	1	NADH-ubiquinone oxidoreductase subunit
		Solyc12g040570.1	0.544836	6-phosphogluconate dehydrogenase decarboxylating
		Solyc12g044250.1	1	Glyoxylate/hydroxypyruvate reductase B
		Solyc12g044260.1	1	D-isomer specific 2-hydroxyacid dehydrogenase
		Solyc12g044600.2	1	NADP-dependent malic enzyme, chloroplastic
		Solyc12g049280.1	1	NAD-dependent epimerase/dehydratase
		Solyc12g056120.1	1	6-phosphogluconate dehydrogenase decarboxylating
		Solyc12g088880.1	0.0120197	Epimerase/dehydratase
		Solyc12g094640.1	0.0316662	Glyceraldehyde-3-phosphate dehydrogenase B
		Solyc12g096760.1	1	Alcohol dehydrogenase zinc-containing

## Sheet: Table S3
	Table S3. Statistical analysis of protein profiles for NAD(P)-dependent enzymes.
		Gene	p-value	Protein name
	Significant features	Solyc01g008550.2.1	4.19664e-14	Uncharacterized protein
		Solyc01g005560.2.1	9.05621e-08	Isocitrate dehydrogenase
		Solyc01g006510.2.1	2.21989e-08	Sorbitol related enzyme
		Solyc01g094200.2.1	2.68061e-06	NAD-dependent malic enzyme 2
		Solyc01g097340.2.1	7.69385e-13	NAD-dependent epimerase/dehydratase family protein-like protein
		Solyc01g106480.2.1	4.93725e-05	Glyoxisomal malate dehydrogenase
		Solyc01g110390.2.1	0.00523945	NADH dehydrogenase
		Solyc01g110450.2.1	1.28419e-06	NADP dependent sorbitol 6-phosphate dehydrogenase (Fragment)
		Solyc01g111630.2.1	6.43687e-09	Glyoxylate/hydroxypyruvate reductase B
		Solyc01g112100.2.1	5.17586e-13	Dimethylaniline monooxygenase 5
		Solyc02g024050.2.1	2.79776e-14	Ferredoxin--NADP reductase
		Solyc02g062600.2.1	1.77024e-06	2,3,4,5-tetrahydropyridine-2,6-dicarboxylate N-acetyltransferase
		Solyc02g070770.2.1	1.57821e-08	NAD-dependent epimerase/dehydratase
		Solyc02g078940.2.1	0	Zinc-binding dehydrogenase superfamily (Quinone oxidoreductase NADPH dependent)
		Solyc02g081730.2.1	2.9449e-05	Sterol-4-alpha-carboxylate 3-dehydrogenase decarboxylating
		Solyc02g082250.2.1	7.14397e-06	Thioredoxin reductase
		Solyc02g083810.2.1	0.00240603	Ferredoxin--NADP reductase
		Solyc02g086880.2.1	2.44916e-07	Formate dehydrogenase, mitochondrial
		Solyc02g094120.2.1	0.000154703	Uncharacterized protein
		Solyc03g043750.2.1	2.44916e-07	FAD-dependent pyridine nucleotide-disulphide oxidoreductase
		Solyc03g114150.2.1	1.4705e-10	Aldehyde dehydrogenase
		Solyc03g118640.2.1	1.54256e-05	D-tagatose-1,6-bisphosphate aldolase subunit gatY
		Solyc03g121720.2.1	4.806e-10	2-hydroxy-3-oxopropionate reductase
		Solyc03g123830.2.1	6.99441e-14	Phosphoglycerate dehydrogenase
		Solyc04g005160.1.1	4.89793e-06	6-phosphogluconate dehydrogenase decarboxylating
		Solyc04g011400.2.1	5.51079e-09	UDP-glucose 4-epimerase
		Solyc04g072240.2.1	1.7042e-08	Oxidoreductase family protein
		Solyc04g072400.2.1	2.31105e-06	Endoribonuclease E-like protein
		Solyc04g080550.2.1	1.39778e-08	Phenylcoumaran benzylic ether reductase
		Solyc04g080570.2.1	0.000180155	2,3,4,5-tetrahydropyridine-2,6-dicarboxylate N-acetyltransferase
		Solyc04g082630.2.1	0.000186006	Glyceraldehyde-3-phosphate dehydrogenase B
		Solyc04g082780.2.1	3.65647e-05	Cinnamoyl CoA reductase-like 1
		Solyc05g005700.2.1	5.59552e-14	Aldehyde dehydrogenase 1
		Solyc05g008450.2.1	0	Oxidoreductase FAD/NAD(P)-binding domain protein
		Solyc05g014470.2.1	0.000162166	Uncharacterized protein
		Solyc05g018520.2.1	1.21533e-05	NADH-cytochrome b5 reductase-like protein
		Solyc05g050120.2.1	1.63389e-10	Uncharacterized protein
		Solyc06g034120.2.1	5.25101e-08	Alcohol dehydrogenase zinc-binding domain protein
		Solyc06g073260.2.1	1.13194e-05	NAD-dependent epimerase/dehydratase
		Solyc06g075810.2.1	1.22471e-05	NADH dehydrogenase
		Solyc07g005390.2.1	7.69393e-08	Aldehyde dehydrogenase
		Solyc07g006220.1.1	0.000107041	UDP-D-glucuronate 4-epimerase 1
		Solyc07g007870.2.1	6.09091e-09	12-oxophytodienoate reductase 3
		Solyc07g017610.2.1	0	Saccharopine dehydrogenase (NAD(+) L-glutamate-forming)
		Solyc07g019460.2.1	0.00498964	Cytochrome P450 NADPH-reductase
		Solyc07g019670.2.1	2.43745e-07	Fatty acid oxidation complex subunit alpha
		Solyc07g062130.2.1	7.14917e-07	Dtdp-glucose 4 6-dehydratase
		Solyc07g063010.2.1	0.00953214	Fatty acid oxidation complex subunit alpha
		Solyc08g063080.2.1	2.68896e-06	UDP-sulfoquinovose synthase
		Solyc08g081200.2.1	1.8801e-11	Short-chain dehydrogenase/reductase family protein
		Solyc08g081530.2.1	0.000109969	Uncharacterized protein
		Solyc09g009390.2.1	4.81286e-06	Monodehydroascorbate reductase (NADH)-like protein
		Solyc09g010930.2.1	0.00625413	NAD-dependent epimerase/dehydratase
		Solyc09g011240.2.1	2.79297e-07	Reductase 2
		Solyc09g064450.2.1	0.00132832	NADH dehydrogenase (Ubiquinone)
		Solyc09g065900.2.1	8.49261e-11	Glutathione reductase
		Solyc09g082990.2.1	2.45735e-06	UDP-glucuronate 4-epimerase 4
		Solyc09g090700.1.1	0.00307938	Succinate semialdehyde dehydrogenase
		Solyc09g091070.1.1	1.93916e-08	Malate dehydrogenase
		Solyc09g091170.2.1	2.09832e-13	NADH dehydrogenase 1 alpha subcomplex subunit 13
		Solyc09g091840.2.1	5.95153e-09	Glutathione-disulfide reductase
		Solyc09g092380.2.1	4.09448e-06	Adenosylhomocysteinase
		Solyc10g005510.2.1	0.000125939	Glyceraldehyde-3-phosphate dehydrogenase
		Solyc10g007480.2.1	0.000871669	Dtdp-glucose 4 6-dehydratase
		Solyc10g074500.1.1	0.00241144	Uncharacterized protein
		Solyc10g078740.1.1	0.00675868	Enoyl reductase
		Solyc10g081440.1.1	2.07842e-06	NADH cytochrome b5 reductase
		Solyc11g007990.1.1	0.000168855	Malate dehydrogenase
		Solyc11g008870.1.1	4.78237e-08	Methylenetetrahydrofolate reductase
		Solyc11g010960.1.1	5.63749e-12	Alcohol dehydrogenase
		Solyc11g011930.1.1	8.38954e-06	Isocitrate dehydrogenase
		Solyc11g066720.1.1	0.0070562	Bifunctional polymyxin resistance arnA protein
		Solyc11g068540.1.1	1.03047e-05	N-carbamoylputrescine amidase
		Solyc12g007170.1.1	1.0818e-06	Fatty acid oxidation complex subunit alpha
		Solyc12g010950.1.1	7.64628e-11	Alcohol dehydrogenase zinc-containing
		Solyc12g056800.1.1	0.00394831	Oxidoreductase family protein
		Solyc12g096760.1.1	2.06335e-11	Alcohol dehydrogenase zinc-containing
		Solyc12g099440.1.1	1.45763e-11	Fatty acid oxidation complex subunit alpha
	No-significant features	Solyc00g014830.2.1	1	NADH-quinone oxidoreductase subunit D
		Solyc00g019950.1.1	1	NADH-quinone oxidoreductase subunit C
		Solyc01g006450.2.1	1	Enoyl reductase
		Solyc01g009420.2.1	0.249011	Bifunctional polymyxin resistance arnA protein
		Solyc01g022750.2.1	0.0349632	NADH dehydrogenase
		Solyc01g094200.2.1	0.295473	NAD-dependent malic enzyme 2
		Solyc01g096430.2.1	1	Predicted NADPH-dependent FMN reductase
		Solyc01g099240.2.1	0.291571	3-hydroxyisobutyrate dehydrogenase
		Solyc01g108660.2.1	0.312525	N-acetyl-gamma-glutamyl-phosphate reductase
		Solyc01g109620.2.1	0.0125197	NADH dehydrogenase [ubiquinone] iron-sulfur protein 8
		Solyc02g062130.2.1	1	Ferredoxin--NADP reductase
		Solyc02g063490.2.1	0.0493054	Malate dehydrogenase
		Solyc02g085040.2.1	1	2,3,4,5-tetrahydropyridine-2,6-dicarboxylate N-acetyltransferase
		Solyc02g085350.2.1	0.0445087	Succinate dehydrogenase flavoprotein subunit
		Solyc02g086610.2.1	0.692608	Isocitrate dehydrogenase-like protein
		Solyc03g007660.2.1	1	NADH dehydrogenase
		Solyc03g019720.2.1	1	Carnitine operon protein caiE
		Solyc03g096940.2.1	1	NADH ubiquinone oxidoreductase subunit
		Solyc03g098460.2.1	0.317196	Retinol dehydrogenase 12
		Solyc03g112070.2.1	0.0646768	Phosphoglycerate dehydrogenase
		Solyc03g115990.1.1	1	Malate dehydrogenase
		Solyc03g120670.2.1	0.158325	D-isomer specific 2-hydroxyacid dehydrogenase NAD-binding
		Solyc04g009030.2.1	0.0281747	Glyceraldehyde-3-phosphate dehydrogenase
		Solyc04g076380.2.1	0.0145788	Cytochrome P450 NADPH-reductase
		Solyc04g077970.2.1	0.083719	Adenine phosphoribosyltransferase-like
		Solyc04g080550.2.1	0.27044	Phenylcoumaran benzylic ether reductase
		Solyc04g082780.2.1	0.189443	Cinnamoyl CoA reductase-like 1
		Solyc05g010260.2.1	0.0112374	6-phosphogluconate dehydrogenase decarboxylating
		Solyc05g014470.2.1	1	phosphate dehydrogenase
		Solyc05g026310.2.1	1	Derlin-3
		Solyc06g036350.2.1	0.383337	NADH dehydrogenase
		Solyc07g062650.2.1	0.793362	Malate dehydrogenase
		Solyc08g006510.2.1	1	NAD dependent epimerase/dehydratase family protein
		Solyc08g013860.2.1	1	NAD-dependent malic enzyme 2
		Solyc08g062190.2.1	1	Nitrilase 2
		Solyc08g079020.2.1	0.105418	Adenine phosphoribosyltransferase-like protein
		Solyc09g018790.2.1	0.494728	Succinic semialdehyde reductase
		Solyc09g065830.2.1	0.0254441	NADH ubiquinone oxidoreductase subunit
		Solyc09g090140.2.1	1	Uncharacterized protein
		Solyc10g008140.2.1	1	Prohibitin 1-like protein
		Solyc10g049890.1.1	1	Phosphoglycerate dehydrogenase
		Solyc10g080080.1.1	1	Thioredoxin reductase
		Solyc11g007990.1.1	1	Chloroplast malate dehydrogenase
		Solyc11g011470.1.1	0.116238	NADH-ubiquinone oxidoreductase subunit
		Solyc11g030720.1.1	0.0426988	Alcohol dehydrogenase zinc-containing
		Solyc11g070030.1.1	0.0107554	Uncharacterized protein
		Solyc11g072510.1.1	0.522121	Cinnamoyl-CoA reductase
		Solyc12g044600.2.1	0.0426988	NADP-dependent malic enzyme, chloroplastic
		Solyc12g056120.1.1	1	6-phosphogluconate dehydrogenase decarboxylating
		Solyc12g094640.1.1	1	Glyceraldehyde-3-phosphate dehydrogenase B
